# Supplementary material for: Electrochemical Iodination through the In Situ Generation of Iodinating Agents: A Promising Green Approach
Source: Molecules. 2023 Jul 20;28(14):5555. doi: 10.3390/molecules28145555 (PMC10383702; doi:10.3390/molecules28145555)
Supplement: Supplementary file 1 [file molecules-28-05555-s001.zip]

Archive with 1 entries (1 files):
- molecules-2439611-supplementary.pdf
